# Supplementary material for: A new version of the ANDSystem tool for automatic extraction of knowledge from scientific publications with expanded functionality for reconstruction of associative gene networks by considering tissue-specific gene expression
Source: BMC Bioinformatics. 2019 Feb 5;20(Suppl 1):34. doi: 10.1186/s12859-018-2567-6 (PMC6362586; doi:10.1186/s12859-018-2567-6)
Supplement: Supplementary file 2 — Table S2. Values of betweenness centrality for gene network of extrinsic apoptotic signaling pathway filtered according to tissue-specific expression of genes. (XLSX 45 kb) [file 12859_2018_2567_MOESM2_ESM.xlsx]

## Sheet: Betweenness centrality
		Betweenness centrality
Name	Type	Combined network	Lymph node	Endometrium	Embryo	Retina	Substantia nigra
TNF	Protein	21785.9	19598.4	0	0	0	0
BCL2	Protein	18369.8	14879	16324.6	10915.9	0	13508.6
Caspase-3	Protein	10570.9	8637.52	8639.58	7167.06	4214.44	8856.45
Androgen receptor	Protein	9480.67	9260.81	8541.82	0	0	8073.9
Caspase-8	Protein	8393.76	7932.72	8295.67	0	0	7245.51
RAC	Protein	7906.33	6700.81	7414.02	6551.05	3807.56	6101.36
TGFB1	Protein	7077.21	6127.74	7612.41	5466.21	2089.48	6114.5
IL-1 beta	Protein	5844.07	5057.5	6394.74	0	0	4654.92
BAX	Protein	5605.12	4825.18	4863.39	3962.23	0	3790.99
RELA	Protein	5333.82	5058.28	5016.57	4401.98	2075.63	3584.1
FAS1	Protein	5280.51	4847.65	5407.44	0	0	5004.98
TRAF2	Protein	5186.29	4662.99	4927.18	0	0	4250.61
IFN-gamma	Protein	4967.77	0	6929.92	0	0	0
Caveolin-1	Protein	4838	4633.5	4784.94	3127.87	1058.6	4393.5
SRC	Protein	4817.05	4582.9	5165.8	4530.73	0	4523.05
SMAD3	Protein	3794.31	3595.85	3674.62	4109.01	1685.63	3494.99
IL-2	Protein	3437.57	3174.18	0	0	0	0
TNFR1	Protein	3410.03	3197.41	3803.89	2561.39	1129.92	3286.27
MCL1	Protein	3388.43	3322.09	3388.48	3554.46	2026.83	3554.03
PTEN	Protein	3224.44	3058.36	2843.48	2606.38	1598.45	2707.28
TRAF1	Protein	3113.95	3160.03	2826.52	0	0	2124.18
ICAM-1	Protein	3018.89	2900.83	3331.05	2146.99	0	1400.81
GSK3B	Protein	2791.35	2489.41	2733.63	1464.5	1575.96	2346.9
RIP1	Protein	2535.38	1951.71	2325.96	0	0	2144.07
FIP200	Protein	2406.75	2222.66	750.222	551.795	0	660.858
IGF-I	Protein	2178.85	1995.88	2536.7	2238.05	1827.89	2152.89
MCL1	Gene	2121.75	2358.68	2243.41	2844.42	523.692	2468.7
ERBB3	Protein	2076.6	1707.02	1902.61	1727.02	0	1502.59
eNOS	Protein	2040.39	269.075	2109.7	2064.53	0	0
TERT	Protein	2023.69	1882.58	1857.71	927.161	0	1649.8
TRAIL	Protein	2006.08	1901.37	2332.64	1795.66	0	1952.17
FADD	Protein	1953.15	1415.75	1293.44	1561.98	0	1203.17
Raf-1	Protein	1871.65	1878.6	1702.01	2551.83	0	1585.49
HO-1	Protein	1836.07	1438.63	2002.97	0	0	1338.5
SMAD3	Gene	1809.28	1703.16	1694.7	1534.46	222.661	1600.05
PML	Protein	1744.62	1590.07	1866	2623.39	622.19	1528.06
BRCA1	Protein	1728.62	1552.47	1563.13	1501.44	0	1435.78
NGF	Protein	1687.77	1444.64	2262.07	1861.38	0	0
AKT1	Gene	1668.89	1385.53	1208.57	920.443	266.072	717.867
CYLD	Protein	1635.91	1512.43	1582.34	1618	838	1397.85
TSP	Protein	1595.77	206.564	1225.14	1231.69	0	60.3277
CIB1	Protein	1584	1464	1440	0	0	1264
DAXX	Protein	1536.03	1449.83	1551.63	1282.54	0	1390.62
PPP2R1B	Protein	1469.1	1485.51	0	0	0	0
TNFRSF1A	Gene	1459.65	1282.75	1562.38	647.873	148.422	1274.71
Caspase-2	Protein	1399.64	417.803	511.069	589.034	147.214	506.986
CASH	Protein	1362.35	1297.77	1481.15	1269.98	0	1272.5
TRAIL-R1	Protein	1357.06	1200.07	1644.35	0	0	1515.52
TGFB1	Gene	1337.79	1027.85	1535.18	1090.41	219.291	926.782
FASL	Protein	1241.06	1077.29	1319.91	0	0	0
ALK5	Protein	1238.02	1219.17	1523.08	1584.45	0	1706.59
TRAIL-R2	Protein	1218.73	824.985	1203.22	919.547	326.619	851.546
BCL2	Gene	1218.24	1228.4	1311.14	905.527	0	1291.54
TERT	Gene	1213.27	1111.05	1111.58	384.887	0	962.255
ACVR1	Protein	1207.21	1095.3	1091.48	434.25	4	939.015
BAD	Protein	1172.16	199.093	582.512	0	0	1360.21
DAPK	Protein	1171.27	938.072	1709.68	1306.99	665.854	1481.17
GM-CSF	Protein	1145.55	0	0	0	0	0
BMP4	Protein	1116.97	955.168	826.716	674.155	32.2433	0
FGB	Protein	1080.88	0	1067.99	622.324	0	0
PIK3R1	Protein	1037.5	1041.04	1117.09	919.503	807.727	1108.96
PAI-1	Protein	1021.68	905.147	879.544	0	0	621.771
FYN	Protein	1014.32	993.384	1279.91	259.419	0	321.226
PP1A	Protein	1008.67	933.977	934.865	753.838	1590.38	864.069
JAK2	Protein	967.212	873.705	721.438	877.827	0	410.474
PDPK1	Protein	939.338	871.987	875.327	671.856	458.134	777.301
Putative 3-phosphoinositide-dependent protein kinase 2	Protein	939.338	871.987	875.327	671.856	458.134	777.301
GCLC	Protein	922.048	859.978	1147.2	581.324	0	1021.5
GCLC	Gene	922.048	859.978	1147.2	581.324	0	1021.5
PPP2R1A	Protein	919.041	862.35	800.34	630.309	287.406	715.194
BIM	Protein	916.99	891.431	989.854	0	0	662.082
FASLG	Gene	915.388	772.695	948.51	0	0	0
GEF-H1	Protein	890.468	808.465	707.376	277.01	0	581.46
Caspase-9	Protein	873.337	841.94	686.942	911.573	253.959	644.431
SFRP1	Protein	859.881	800.383	793.168	625.784	834	681.236
APPL	Protein	848.283	785.918	763.062	555.485	282	685.576
OMI	Protein	836.779	214.384	81.9612	31.4363	0	82.3592
BS69	Protein	828.265	734.72	0	0	0	0
PA28gamma	Protein	819.928	758.517	750.874	740.778	282	666.222
CTNNA1	Protein	815.406	755.138	742.77	564.726	303.464	652.255
PIDD	Protein	806.396	0	0	0	0	0
POSH	Protein	802.056	741.704	729.97	0	0	641.372
PAK7	Protein	796.084	0	0	0	0	0
BMPR1B	Protein	795.796	735.808	726.019	544.75	0	634
RFFL	Protein	795.143	734.743	724.837	0	0	636.866
NIPA	Protein	794.154	734.154	722.154	542.167	282.167	634.154
GABARAP	Protein	794	734	0	0	0	0
MAL	Gene	794	734	722	0	0	634
HMG2	Protein	794	734	722	0	0	634
AF1Q	Protein	794	734	722	542	282	634
UNC5B	Protein	794	734	722	542	282	634
G1P3	Protein	794	734	722	0	0	634
LFG	Protein	794	734	722	0	0	634
BRI	Protein	794	734	722	542	0	634
EDF	Protein	794	734	722	542	4	634
EVER2	Protein	794	734	722	0	0	634
EYA4	Protein	794	734	722	542	0	634
ITGAV	Protein	794	734	722	542	282	634
CASP2	Gene	790.395	341.118	400.962	473.183	82.6231	393.297
FGG	Protein	776.518	734	806.521	591.629	0	0
SFRP1	Gene	757.884	700.824	689.432	519.26	0	581.342
HGF	Protein	756.212	685.527	878.613	780.556	297.903	752.065
CFLAR	Gene	732.608	704.775	775.888	697.394	0	633.144
FGA	Protein	729.331	0	581.245	710.98	0	0
AR	Gene	701.783	671.038	521.296	0	0	479.475
GSK3B	Gene	684.493	646.028	633.501	182.263	88.9453	560.667
CASP3	Gene	680.056	635.32	446.401	199.009	78.099	381.507
BCL2L1	Protein	662.194	520.459	565.438	496.474	1243.2	514.653
SERPINE1	Gene	660.81	611.905	568.317	0	0	389.168
K18	Protein	659.676	627.411	0	0	0	0
SNO	Protein	650.133	639.106	464.399	969.555	612.686	420.192
RBCK1	Protein	645.394	775.551	439.418	182.261	0	416.772
FOXO3A	Protein	643.91	645.904	611.354	530.91	291.349	571.232
LTBR	Protein	642.435	645.047	424.16	0	73.3143	355.113
TRADD	Protein	636.249	637.681	392.443	0	0	403.615
DJ-1	Protein	626.072	578.756	411.717	432.992	0	393.053
BCL2L11	Gene	583.298	567.929	646.058	0	0	370.576
TNFRSF10B	Gene	574.031	308.887	512.525	314.379	64.8852	295.244
TMS1	Protein	552.16	513.605	573.797	766.54	0	425.17
IL-7	Protein	550.022	509.418	758.068	0	0	0
DAXX	Gene	548.953	513.729	513.321	379.208	0	490.229
YAP1	Protein	545.13	433.022	600.006	568.993	413.268	517.926
PML	Gene	539.189	436.85	484.984	463.511	89.9888	448.188
BID	Protein	534.363	505.328	559.08	590.865	0	542.129
RAF1	Gene	525.795	543.06	598.244	481.521	0	634.43
TNFAIP3	Protein	522.692	534.696	456.778	432.397	56.0264	420.84
ALK4	Protein	515.776	498.097	505.393	743.601	0	490.993
ARHGEF2	Gene	512.619	467.64	402.2	46.0567	0	331.117
IL7	Gene	494.671	448.297	659.583	0	0	0
FGFR3	Protein	467.017	491.694	361.606	868.809	0	341.761
S6K1	Protein	439.927	427.535	288.393	915.473	61.4328	280.023
TNFR2	Protein	420.384	388.658	263.243	0	0	116.921
ERBB3	Gene	411.051	189.905	379.251	558.963	0	191.419
Huntingtin	Protein	407.211	382.346	414.586	728.548	329.89	474.322
TNFRSF4	Protein	403.326	391.006	0	0	0	0
hRFI	Protein	400.331	367.996	272.966	4.0706	0	252.83
FLASH	Protein	394.268	281.264	378.942	61.4754	0	260.681
TIMP-3	Protein	390.286	254.514	393.401	290.257	550.03	321.793
SMAC	Protein	389.331	249.335	0	0	19.4565	0
PF4	Protein	384.051	225.65	203.628	126.024	0	0
PF4	Gene	384.051	225.65	203.628	126.024	0	0
CASP9	Gene	383.857	364.139	284.904	304.649	61.8305	269.291
LMNA	Protein	376.967	216.934	508.491	392.771	0	329.546
MADD	Protein	359.427	258.065	184.647	355.976	17.347	158.268
FADD	Gene	344.703	332.561	357.126	559.851	0	292.996
SIAH2	Protein	342.082	339.468	315.517	12.5745	0	314.74
KRT18	Gene	321.445	297.536	0	0	0	0
EMS1	Protein	320.34	291.449	323.002	398.862	193.809	281.897
CASP8	Gene	319.515	282.682	346.785	0	0	330.925
BIS	Protein	318.727	369.08	406.499	939.404	464.567	237.924
DEDD	Protein	302.381	281.075	196.023	681.569	285.949	209.567
SRC	Gene	292.847	275.22	351.145	402.236	0	255.33
PYCARD	Gene	291.129	278.522	254.71	429.626	0	176.565
FGFR3	Gene	290.116	318.73	330.786	459.472	0	309.354
SIVA	Protein	286.947	204.462	453.091	22.9674	282	112.465
EYA1	Gene	285.43	0	403.115	436.233	0	343.132
MST2	Protein	283.93	284.32	282.176	708.166	399.426	845.429
TNFRSF10A	Gene	270.8	264.696	392.29	0	0	365.374
PED	Protein	269.318	217.753	233.095	268.778	120.067	234.147
FGFR1	Protein	267.758	278.03	212.617	109.656	0	99.201
RPS6KB1	Gene	266.603	259.993	124.899	148.366	0.166667	120.975
FOXO3	Gene	266.162	269.108	243.844	201.504	78.998	220.515
HMOX1	Gene	265.536	249.053	244.684	0	0	215.282
NOS3	Gene	260.21	269.075	434.673	1051.3	0	0
TNFRSF4	Gene	257.636	237.639	0	0	0	0
JAK2	Gene	256.628	213.214	238.016	361.58	0	167.917
TIMP3	Gene	249.733	148.07	221.17	176.306	374.236	171.049
TGFB2	Protein	249.171	209.071	375.371	218.335	171.903	263.401
ATF3	Protein	247.237	203.517	242.716	311.662	0	249.672
IL-1 alpha	Protein	246.596	0	309.802	0	0	0
PTEN	Gene	241.82	232.305	241.964	178.203	27.653	233.165
PMAIP1	Gene	233.554	232.478	238.121	205.895	0	186.716
ZIPK	Protein	214.452	240.997	188.72	97.8617	31.1829	220.443
IL1A	Gene	211.806	0	267.251	0	0	0
GDNF	Protein	210.844	0	0	213.134	0	0
GDNF	Gene	210.844	0	0	213.134	0	0
TNFSF10	Gene	207.669	180.329	208.98	106.279	0	176.367
GSK-3 alpha	Protein	204.152	186.562	202.379	164.116	238.876	183.405
PAK2	Protein	203.347	206.227	194.55	68.0298	32.085	195.629
EYA1	Protein	198.582	0	29.4328	22.8582	0	28.7503
RELA	Gene	187.281	178.089	92.5739	2.64194	0	1.79003
BCL10	Protein	186.535	180.311	192.808	198.424	0	176.775
DAB2IP	Protein	185.127	171.45	207.807	0	335.938	204.253
ATF3	Gene	182.65	144.869	177.659	210.944	0	176.861
HSPA1A	Protein	180.138	160.378	225.065	538	0	130.145
CD27	Protein	173.584	176.447	208.591	0	0	0
TGFB2	Gene	173.581	143.238	277.994	149.413	135.817	151.729
IGF1	Gene	170.327	153.784	166.617	194.628	182.078	202
Galectin-3	Protein	170.079	174.065	144.022	175.635	0	135.538
FAS	Gene	164.35	117.944	223.531	0	0	159.46
BRUCE	Protein	162.711	134.689	139.918	241.781	0	146.231
BAK	Protein	162.28	100.409	191.248	27.1691	0	0
LGALS3	Gene	156.045	159.697	128.534	175.635	0	119.335
BMP4	Gene	150.842	98.3446	141.05	188.248	0	0
RIPK1	Gene	150.082	145.073	89.6165	0	0	86.5863
YAP1	Gene	148.53	150.485	148.708	157.813	86.7876	190.029
NOXA	Protein	144.719	147.261	108.08	76.1118	0	97.5851
NOP	Protein	137.895	123.171	134.099	0	0	130.599
ERK5	Protein	133.519	142.906	729.913	1626.56	284.988	0
FYN	Gene	130.749	129.421	154.402	16.9958	0	16.0535
CX3CL1	Gene	130.123	117.64	394.759	0	0	328.683
Fractalkine	Protein	130.123	117.64	394.759	0	0	328.683
RET	Gene	124.771	119.768	106.251	0	0	60.059
BAK1	Gene	120.588	88.0493	145.525	27.1691	0	0
TNF	Gene	120.386	111.604	0	0	0	0
SIVA1	Gene	113.845	107.671	266.971	17.2399	0	11.0815
TCF7L2	Protein	113.694	110.503	111.573	179.194	0	107.996
FAF1	Protein	111.011	105.723	104.873	156.647	299.38	94.9205
DAPK3	Gene	109.495	121.504	41.5341	59.2869	31.1829	48.6404
TRAF1	Gene	106.874	190.287	131.674	0	0	64.731
DEPTOR	Protein	106.205	105.514	122.408	27.1	0	111.044
HSPA1A	Gene	105.748	83.2869	193.332	538	0	110.959
FN14	Protein	105.416	118.052	177.468	0	0	210.504
HTT	Gene	103.541	88.8074	90.9376	145.559	1.19232	113.681
DCC	Protein	103.369	102.257	0	0	0	0
DDX3	Protein	101.843	104.401	126.412	87.4515	20.4588	117.696
STK4	Protein	100.121	99.3968	96.8515	209.296	139.578	292.982
BEX3	Protein	99.1252	0	0	0	0	0
DIABLO	Gene	98.8456	92.02	0	0	1.19232	0
TLR3	Protein	96.9357	90.7236	113.171	0	9.47045	95.1965
LMNA	Gene	96.2099	36.0526	158.853	127.986	0	96.9349
RET	Protein	94.959	88.1544	67.8265	0	12.4954	29.6621
KRT8	Protein	93.0402	90.319	0	557.855	0	0
IL1B	Gene	88.9432	77.8007	102.547	0	0	65.4301
IL12A	Protein	88.814	87.9897	0	0	0	0
IL12A	Gene	88.814	87.9897	0	0	0	0
CD45	Protein	85.7818	78.5312	42.2168	0	0	0
MAP1	Protein	84.121	78.8513	104.089	89.2144	297.877	104.397
BCL2L10	Protein	84.0282	0	81.4797	0	0	0
TNFAIP3	Gene	80.3262	80.2467	121.374	0	0	107.171
PTPRC	Gene	78.9667	71.4687	35.035	0	0	0
PIK3R1	Gene	76.2451	80.5719	87.0739	124.541	89.2003	89.6386
Neuropilin-1	Protein	75.3043	48.1462	61.9242	85.115	0	87.6153
GATA-1	Protein	73.6439	0	0	0	0	0
SNAI2	Gene	73.6132	67.8297	64.0162	193.845	0	0
BCL2L2	Protein	72.8477	58.439	71.902	58.8521	322.014	65.8248
PARK7	Gene	68.0468	56.2519	58.0013	88.8958	0	58.2905
CD70	Gene	67.8238	64.9056	120.694	0	0	0
CD70	Protein	67.8238	64.9056	120.694	0	0	0
PARP-2	Protein	67.4462	64.3181	63.1247	0	0	61.5227
STK3	Gene	66.4564	69.4841	70.5516	280.342	103.02	257.489
TLR3	Gene	65.0395	60.9984	74.2458	0	0	56.7426
MEK5	Protein	63.9658	102.043	50.6146	0	0	634
TWEAK	Protein	63.3615	80.1809	97.0082	0	0	91.7911
RAIDD	Protein	62.4427	19.0827	21.8128	26.1896	0	20.8803
AT2	Protein	60.7145	0	77.0048	0	0	0
TCF7L2	Gene	60.4601	58.7885	60.1892	94.9232	0	57.4444
HTRA2	Gene	60.018	59.1607	0	0	0	0
COL2A1	Protein	59.76	0	101.393	92.8814	0	0
HSP70-2	Protein	59.2716	67.874	6.00245	0	0	9.74369
BCL2L1	Gene	57.1412	63.0061	37.7313	31.8048	0	25.0348
NGF	Gene	56.0258	49.0114	120.661	49.5851	0	0
IL6R	Protein	51.4867	52.7621	64.6358	0	0	67.7408
CASP8AP2	Gene	50.8073	8.30263	53.3242	26.8032	0	8.51565
DAPK1	Gene	50.664	35.761	117.98	82.2442	27.4553	61.2551
HIPK1	Protein	47.0674	46.8419	37.2344	57.643	282	37.0183
IL2	Gene	46.136	18.6641	0	0	0	0
ICAM1	Gene	45.7687	32.8843	37.3542	16.892	0	14.2666
WWOX	Protein	45.6364	41.533	49.1608	52.5847	0	45.261
AGTR2	Gene	45.5031	0	51.0244	0	0	0
TNFRSF1B	Gene	45.3862	49.7612	99.6557	0	0	41.3078
DCC	Gene	38.2544	33.4199	0	0	0	0
TRAF2	Gene	37.0343	38.5156	109.521	0	0	88.9948
HGF	Gene	33.8026	32.0451	37.4302	24.98	19.8304	51.4261
Angiotensinogen	Protein	33.1232	0	18.9837	0	0	0
BCL2L10	Gene	32.2971	0	32.2178	0	0	0
TGFBR1	Gene	32.0619	31.5465	100.972	9.45115	0	0
GATA1	Gene	31.1253	0	0	0	0	0
GPER	Protein	30.6542	26.9051	26.251	0	0	11.4998
GPER1	Gene	30.6542	26.9051	26.251	0	0	11.4998
TNFSF12	Gene	29.958	50.2591	17.15	0	0	26.4501
NRDP1	Protein	25.5664	24.0669	24.0898	39.2749	0	23.4125
PDPK1	Gene	25.5273	24.0622	32.9258	64.7114	90.5376	30.9687
TNFRSF12A	Gene	25.2856	31.7599	38.6362	0	0	57.8955
SORT1	Gene	24.6314	25.9825	45.4534	54.4824	282	634
MAPK7	Gene	24.5347	10.6616	335.266	0	0	0
VLA-6	Protein	23.4561	53.7282	722	542	0	634
LTBR	Gene	23.3545	24.3024	14.9441	0	15.3782	17.2432
MAP2K5	Gene	23.0554	68.003	0	0	0	0
GRS	Protein	22.4148	16.0293	18.919	0	0	22.1602
DEDD	Gene	21.0354	19.7372	19.0088	18.7829	0	18.4771
PAK2	Gene	20.9006	19.6444	21.8005	27.2823	14.5249	22.3475
THBS1	Gene	20.101	21.3594	20.8296	27.349	0	0.556683
CTTN	Gene	19.8003	17.5163	19.8515	91.9678	0	20.2921
IFNG	Gene	19.6117	0	12.0723	0	0	0
GRIM-19	Protein	17.9433	16.3891	0	0	0	0
NDUFA13	Gene	17.9433	16.3891	0	0	0	0
ERP57	Protein	17.869	13.4012	1441.76	1080	0	1264
NRP1	Gene	16.8704	0	1.76134	22.9399	0	0
BIRC6	Gene	15.1237	12.358	7.10398	17.1496	0	9.59142
FGG	Gene	13.8602	0	17.4063	17.0247	0	0
DEDD2	Protein	13.6401	13.3091	12.8736	8.24398	0	11.7888
FGFR1	Gene	13.601	14.5298	15.5686	21.8655	0	18.8863
GSTP1	Protein	13.5924	12.4226	722	0	0	634
CD27	Gene	13.164	12.2924	7.68906	0	0	0
CX3CR1	Gene	12.8081	13.4831	0	0	0	0
CX3CR1	Protein	12.8081	13.4831	0	0	0	0
SP100	Protein	12.2552	11.0812	13.4212	3.5261	0	12.7043
SGK3	Protein	10.9699	10.9714	11.0855	0	12.4151	11.0895
MOB	Protein	10.6816	10.8615	11.1113	2.6063	2.46753	4.72208
FGF10	Protein	10.3301	10.2718	11.1891	0	0	0
SORT	Protein	9.37991	11.657	0	0	0	0
CRADD	Gene	8.61661	7.15884	8.52406	12.8953	0	8.76374
STK4	Gene	7.79969	7.4022	7.8322	9.58397	12.0106	8.59226
BCL2L2	Gene	7.75289	7.80599	8.04532	10.2603	0	4.74315
DEPTOR	Gene	7.07426	7.26487	12.4107	0	0	12.3737
SGMS1	Gene	7.02659	7.07253	7.35109	0	0	0
FGA	Gene	5.99723	0	7.30706	8.37138	0	0
SCG2	Gene	5.77211	5.28844	6.93107	0	0	5.69905
Secretogranin II	Protein	5.77211	5.28844	6.93107	0	0	5.69905
HSPA1B	Gene	5.26937	6.69817	6.00245	0	0	9.74369
BOK	Protein	5.26429	5.12925	5.93231	0	282	8.00752
IL-33	Protein	5.10683	4.27728	6.43944	12.985	0	7.54093
SLUG	Protein	4.61547	4.6283	4.74891	1.43996	0	0
NF1	Protein	4.54599	4.09015	6.02233	9.69987	4.62718	6.00527
NF1	Gene	4.54599	4.09015	6.02233	9.69987	4.62718	6.00527
COL2A1	Gene	3.54044	0	5.26912	19.3398	0	0
BCL10	Gene	3.38696	3.40834	5.32756	0	0	4.27767
SKIL	Gene	3.25619	3.26433	3.39339	4.89327	4.24424	3.4579
BAG3	Gene	3.19019	4.50849	3.96233	10.5041	0	6.81218
DEDD2	Gene	2.04431	2.07071	2.01445	8.24398	0	1.54386
IL33	Gene	1.67502	0.987861	0	0	0	0
SIAH2	Gene	1.66784	1.64143	2.07924	0	0	2.03955
PDIA3	Gene	0.862153	0	1.76134	0	0	0
WWOX	Gene	0.826667	0.826667	0.826667	0.848485	0	0.826667
BCL2A1	Gene	0.761167	0.761167	0.859671	0	0	1.04447
CAV1	Gene	0.579262	0.672549	0.699684	0	0	0.802193
IL-19	Protein	0.347129	0	0.645266	0	0	0
IL19	Gene	0.347129	0	0.645266	0	0	0
DBH	Protein	0	0	0	0	0	0
EYA2	Protein	0	0	0	0	0	0
EYA3	Protein	0	0	0	0	0	0
FEM1B	Protein	0	0	0	0	0	0
G0S2	Protein	0	0	0	0	0	0
GFRAL	Protein	0	0	0	0	0	0
GPX1	Protein	0	0	0	0	0	0
GCLM	Protein	0	0	0	0	0	0
HYAL2	Protein	0	0	0	0	0	0
ITM2C	Protein	0	0	0	0	0	0
RECS1	Protein	0	0	0	0	0	0
Myelin and lymphocyte protein	Protein	0	0	0	0	0	0
MNK2	Protein	0	0	0	0	0	0
P2X7	Protein	0	0	0	0	0	0
PELI3	Protein	0	0	0	0	0	0
PHIP	Protein	0	0	0	0	0	0
ACVR1B	Gene	0	0	0	0	0	0
ACVR1	Gene	0	0	0	0	0	0
AGT	Gene	0	0	0	0	0	0
BAD	Gene	0	0	0	0	0	0
BAX	Gene	0	0	0	0	0	0
BID	Gene	0	0	0	0	0	0
BMP5	Gene	0	0	0	0	0	0
BMPR1B	Gene	0	0	0	0	0	0
BOK	Gene	0	0	0	0	0	0
BRCA1	Gene	0	0	0	0	0	0
CSF2	Gene	0	0	0	0	0	0
CTNNA1	Gene	0	0	0	0	0	0
CYLD	Gene	0	0	0	0	0	0
DBH	Gene	0	0	0	0	0	0
DDX3X	Gene	0	0	0	0	0	0
EYA4	Gene	0	0	0	0	0	0
EYA2	Gene	0	0	0	0	0	0
EYA3	Gene	0	0	0	0	0	0
FGB	Gene	0	0	0	0	0	0
FGF10	Gene	0	0	0	0	0	0
IFI6	Gene	0	0	0	0	0	0
GCLM	Gene	0	0	0	0	0	0
MKNK2	Gene	0	0	0	0	0	0
GPX1	Gene	0	0	0	0	0	0
GSK3A	Gene	0	0	0	0	0	0
GSTP1	Gene	0	0	0	0	0	0
HMGB2	Gene	0	0	0	0	0	0
IL6R	Gene	0	0	0	0	0	0
INHBA	Gene	0	0	0	0	0	0
ITGA6	Gene	0	0	0	0	0	0
ITGAV	Gene	0	0	0	0	0	0
KRT8	Gene	0	0	0	0	0	0
P2RX7	Gene	0	0	0	0	0	0
PPP1CA	Gene	0	0	0	0	0	0
PPP2R1B	Gene	0	0	0	0	0	0
PPP2R1A	Gene	0	0	0	0	0	0
SFRP2	Gene	0	0	0	0	0	0
SP100	Gene	0	0	0	0	0	0
STX4	Gene	0	0	0	0	0	0
SRPX	Gene	0	0	0	0	0	0
MADD	Gene	0	0	0	0	0	0
PEA15	Gene	0	0	0	0	0	0
HYAL2	Gene	0	0	0	0	0	0
TRADD	Gene	0	0	0	0	0	0
NOL3	Gene	0	0	0	0	0	0
ITM2B	Gene	0	0	0	0	0	0
KIAA0141	Gene	0	0	0	0	0	0
RB1CC1	Gene	0	0	0	0	0	0
PARP2	Gene	0	0	0	0	0	0
FEM1B	Gene	0	0	0	0	0	0
RNF41	Gene	0	0	0	0	0	0
PSME3	Gene	0	0	0	0	0	0
CIB1	Gene	0	0	0	0	0	0
RBCK1	Gene	0	0	0	0	0	0
ZMYND11	Gene	0	0	0	0	0	0
MLLT11	Gene	0	0	0	0	0	0
FAF1	Gene	0	0	0	0	0	0
GABARAP	Gene	0	0	0	0	0	0
FAIM2	Gene	0	0	0	0	0	0
SGK3	Gene	0	0	0	0	0	0
APPL1	Gene	0	0	0	0	0	0
BEX3	Gene	0	0	0	0	0	0
G0S2	Gene	0	0	0	0	0	0
DDX47	Gene	0	0	0	0	0	0
ZC3HC1	Gene	0	0	0	0	0	0
PHIP	Gene	0	0	0	0	0	0
PIDD1	Gene	0	0	0	0	0	0
STRADB	Gene	0	0	0	0	0	0
PAK5	Gene	0	0	0	0	0	0
SH3RF1	Gene	0	0	0	0	0	0
MOAP1	Gene	0	0	0	0	0	0
TMBIM1	Gene	0	0	0	0	0	0
RNF34	Gene	0	0	0	0	0	0
SGPP1	Gene	0	0	0	0	0	0
ITM2C	Gene	0	0	0	0	0	0
SCRT2	Gene	0	0	0	0	0	0
RFFL	Gene	0	0	0	0	0	0
TMC8	Gene	0	0	0	0	0	0
ZSWIM2	Gene	0	0	0	0	0	0
DAB2IP	Gene	0	0	0	0	0	0
HIPK1	Gene	0	0	0	0	0	0
UNC5B	Gene	0	0	0	0	0	0
PELI3	Gene	0	0	0	0	0	0
BLOC1S2	Gene	0	0	0	0	0	0
GFRAL	Gene	0	0	0	0	0	0
SCRT2	Protein	0	0	0	0	0	0
SFRP2	Protein	0	0	0	0	0	0
Spp1	Protein	0	0	0	0	0	0
SRPX	Protein	0	0	0	0	0	0
STRAB	Protein	0	0	0	0	0	0
Syntaxin-4	Protein	0	0	0	0	0	0
CEAP	Protein	0	0	0	0	0	0
BMP5	Protein	0	0	0	0	0	0
MEX	Protein	0	0	0	0	0	0
DDX47	Protein	0	0	0	0	0	0
DELE	Protein	0	0	0	0	0	0
